# Supplementary material for: Birth weight reference for Japanese twins and risk factors for infant mortality: A population-based study
Source: PLoS One. 2022 Jul 14;17(7):e0271440. doi: 10.1371/journal.pone.0271440 (PMC9282560; doi:10.1371/journal.pone.0271440)
Supplement: S1 Table — (XLSX) [file pone.0271440.s001.xlsx]

## Sheet: S1 Table
Main characteristics
	Data of twins (1995–2016)		Data of twins (1995 Heisei.7)		Data of twins (1996 H.8)		Data of twins (1997 H.9)		Data of twins (1998 H.10)		Data of twins (1999 H.11)		Data of twins (2000 H.12)		Data of twins (2001 H.13)		Data of twins (2002 H.14)		Data of twins (2003 H.15)		Data of twins (2004 H.16)		Data of twins (2005 H.17)		Data of twins (2006 H.18)		Data of twins (2007 H.19)		Data of twins (2008 H.20)		Data of twins (2009 H.21)		Data of twins (2010 H.22)		Data of twins (2011 H.23)		Data of twins (2012 H.24)		Data of twins (2013 H.25)		Data of twins (2014)		Data of twins (2015)		Data of twins (2016)
	Number	%	Number	%	Number	%	Number	%	Number	%	Number	%	Number	%	Number	%	Number	%	Number	%	Number	%	Number	%	Number	%	Number	%	Number	%	Number	%	Number	%	Number	%	Number	%	Number	%	Number	%	Number	%	Number	%
Total (N)	469064		19280	4.1	20466	4.4	20646	4.4	21006	4.5	21480	4.6	22646	4.8	22356	4.8	23662	5	23950	5.1	24276	5.2	23490	5	23896	5.1	23466	5	21942	4.7	20456	4.4	19768	4.2	19284	4.1	19718	4.2	19678	4.2	19232	4.1	19198	4.1	19168	4.1
Sex
Male	236483	50.4	10082	52.3	10118	49.4	10488	50.8	10662	50.8	10993	51.1	11203	49.4	11087	49.6	12008	50.8	11923	49.8	12293	50.7	11904	50.6	11953	50	11884	50.7	11052	50.4	10313	50.5	10075	51	9582	49.7	9836	49.9	9931	50.5	9665	50.3	9722	50.7	9632	50.3
Female	232581	49.6	9198	47.7	10348	50.6	10158	49.2	10344	49.2	10497	48.9	11403	50.6	11269	50.4	11654	49.2	12027	50.2	11983	49.3	11586	49.4	11943	50	11582	49.3	10890	49.6	10143	49.5	9693	49	9702	50.3	9882	50.1	9747	49.5	9567	49.7	9476	49.3	9536	49.7
Gestational week
<22w0d	12	0	2	0	0	0	0	0	2	0	0	0	0	0	0	0	0	0	0	0	0	0	0	0	2	0	2	0	2	0	2	0	0	0	0	0	0	0	0	0	0	0	0	0	0	0
22w0d–24w6d	2502	0.5	112	0.6	92	0.4	76	0.4	86	0.4	90	0.4	118	0.5	104	0.5	92	0.4	136	0.6	122	0.5	132	0.6	122	0.5	156	0.7	128	0.6	122	0.6	114	0.6	108	0.6	126	0.6	108	0.5	90	0.5	132	0.7	136	0.7
25w0d–27w6d	6588	1.4	218	1.1	234	1.1	284	1.4	276	1.3	264	1.2	344	1.5	320	1.4	368	1.6	374	1.6	384	1.6	336	1.4	336	1.4	352	1.5	340	1.5	276	1.3	266	1.3	258	1.3	294	1.5	264	1.3	258	1.3	292	1.5	250	1.3
28w0d–30w6d	13250	2.8	494	2.6	490	2.4	476	2.3	528	2.5	572	2.7	680	3	672	3	690	2.9	684	2.9	738	3	668	2.8	674	2.8	618	2.6	652	3	552	2.7	620	3.1	600	3.1	618	3.1	590	3	570	3	562	2.9	502	2.6
31w0d–33w6d	33580	7.2	1182	6.1	1366	6.7	1388	6.7	1310	6.2	1442	6.7	1468	6.5	1564	7	1616	6.8	1682	7	1708	7	1726	7.3	1756	7.3	1808	7.7	1636	7.5	1618	7.9	1524	7.7	1536	8	1528	7.7	1526	7.8	1368	7.1	1430	7.4	1398	7.3
34w0d–36w6d	183910	39.2	5672	29.4	6486	31.7	6814	33	7290	34.7	7732	36	8366	36.9	8604	38.5	9036	38.2	9536	39.8	10000	41.2	9898	42.1	10172	42.6	10120	43.1	9796	44.6	8960	43.8	8664	43.8	8302	43.1	8164	41.4	8026	40.8	7644	39.7	7388	38.5	7240	37.8
37w0d–39w6d	222410	47.4	10722	55.6	10982	53.7	10856	52.6	10820	51.5	10754	50.1	11226	49.6	10708	47.9	11414	48.2	11230	46.9	11058	45.6	10494	44.7	10630	44.5	10276	43.8	9270	42.2	8822	43.1	8494	43	8418	43.7	8938	45.3	9094	46.2	9252	48.1	9354	48.7	9598	50.1
<40w0d	6812	1.5	878	4.6	816	4	752	3.6	694	3.3	626	2.9	444	2	384	1.7	446	1.9	308	1.3	266	1.1	236	1	204	0.9	134	0.6	118	0.5	104	0.5	86	0.4	62	0.3	50	0.3	70	0.4	50	0.3	40	0.2	44	0.2
Birth weight (g)
<500	714	0.2	11	0	33	0.1	30	0.1	48	0.2	24	0.1	44	0.2	32	0.1	43	0.1	37	0.1	39	0.2	32	0.1	30	0.1	32	0.1	29	0.1	24	0.1	48	0.2	44	0.2	34	0.2	31	0.2	30	0.1	24	0.1	20	0.1
501 < n < 1000	9566	2	311	1.6	443	2.2	430	2.1	514	2.4	522	2.4	633	2.8	610	2.7	708	3	663	2.8	688	2.8	694	3	701	3	688	3	594	2.7	611	3	598	3	583	3	544	2.8	523	2.7	632	3.3	601	3	588	3
1001 < n < 1500	20334	4.3	778	4	754	3.7	1034	5	1122	5.3	1086	5.1	1086	4.8	1042	4.7	998	4.2	1123	4.7	1094	4.5	1124	4.8	1186	5	1275	5.4	1283	5.8	1332	6.5	1228	6.2	1211	6.3	1189	6	1176	6	1143	6	1186	6.2	1024	5.3
1501 < n < 2000	67162	14.3	2667	13.8	3002	14.7	3112	15.1	3883	18.5	3154	14.7	3988	17.6	3874	17.3	3976	16.8	4122	17.2	4866	20	4328	18.4	4268	17.9	4420	18.8	4872	22.3	4765	23.3	4338	21.9	4764	24.7	4332	21.9	4266	21.7	4652	24.2	4386	22.8	4630	24.2
2001 < n < 2500	217600	46.4	10232	53.1	10473	51.2	9984	48.3	9664	46	10456	48.7	11346	50.1	10889	48.7	11764	49.7	12686	53	13664	56.3	12486	53.2	12886	54	11820	50.4	10688	48.7	9886	48.3	9664	48.9	10086	52.3	10077	51.1	10054	51.1	9984	52	9452	49.2	9502	49.6
2501 < n < 3000	138616	29.6	5132	26.6	5220	25.5	5246	25.4	5032	24	6020	28	5388	23.8	5822	26	6122	25.9	5266	22	3889	16	4788	20.4	4789	20	5201	22.2	4460	20.3	3825	18.8	3847	19.5	2559	13.3	3498	17.7	3598	18.2	2755	14.3	3533	18.5	3390	17.8
3001 < n < 3500	14436	3.1	84	0.5	335	1.6	720	3.5	690	3.3	198	1	155	0.7	75	0.5	43	0.1	48	0.2	36	0.2	38	0.1	36	0.1	30	0.1	16	0	13	0	45	0.2	37	0.2	44	0.3	30	0.1	36	0.1	16	0	14	0
3501 < n < 4000	610	0.1	60	0.4	190	1	88	0.5	51	0.3	19	0	6	0	12	0	8	0	5	0	0	0	0	0	0	0	0	0	0	0	0	0	0	0	0	0	0	0	0	0	0	0	0	0	0	0
4001<	26	0	5	0	16	0	2	0	2	0	1	0	0	0	0	0	0	0	0	0	0	0	0	0	0	0	0	0	0	0	0	0	0	0	0	0	0	0	0	0	0	0	0	0	0	0
