# Supplementary material for: Birth weight reference for Japanese twins and risk factors for infant mortality: A population-based study
Source: PLoS One. 2022 Jul 14;17(7):e0271440. doi: 10.1371/journal.pone.0271440 (PMC9282560; doi:10.1371/journal.pone.0271440)
Supplement: S2 Table — (XLSX) [file pone.0271440.s002.xlsx]

## Sheet: S2 Table
	Gestational week
	22–24w6d(%)	25–27w6d(%)	28–30w6d(%)	31–33w6d(%)	34–36w6d(%)	37–39w6d(%)	<40(%)	Total
Birth weight (g)
29 days–1 year of age
n < 4000	0	0	0	1(0.04)	1(0.04)	9(0.34)	3(0.12)	14(0.54)
3501 < n < 4000	0	0	2(0.08)	0	4(0.17)	60(2.34)	19(0.73)	85(3.32)
3001 < n < 3500	0	0	0	1(0.04)	17(0.66)	344(13.44)	54(2.12)	416(16.26)
2501 < n < 3000	0	0	1(0.04)	6(0.25)	65(2.54)	614(24.0)	33(1.27)	719(28.10)
2001 < n < 2500	0	0	2(0.08)	25(0.97)	153(5.98)	279(10.9)	33(1.27)	492(19.2)
1501 < n < 2000	0	2(0.08)	10(0.39)	38(1.48)	89(3.48)	162(6.33)	8(0.32)	309(12.08)
1001 < n < 1500	0	16(0.62)	36(1.40)	49(1.91)	47(1.83)	26(1.04)	0	174(6.8)
501 < n < 1000	102(3.98)	96(3.75)	40(1.56)	22(0.86)	1(0.04)	0	0	261(10.19)
<500	53(2.07)	31(1.21)	3(0.12)	0	1(0.04)	0	0	88(3.44)
Total	155(6.05)	145(5.66)	94(3.67)	142(5.55)	378(14.78)	1494(58.39)	150(5.9)	2558
Neonatal death (death within 28 days)
n < 4000	0	0	0	0	3(0.11)	5(0.2)	2(0.04)	10(0.38)
3501< n < 4000	0	0	0	1(0.02)	8(0.31)	32(1.25)	14(0.54)	55(2.12)
3001 < n < 3500	0	0	2(0.04)	8(0.31)	22(0.89)	124(4.8)	31(1.2)	187(7.24)
2501 < n < 3000	0	2(0.04)	7 (0.27)	21(0.81)	63(2.44)	278(10.76)	28(1.12)	399(15.44)
2001 < n < 2500	0	3(0.11)	12(0.46)	46(1.76)	124(4.8)	181(7.01)	13(0.53)	379(14.67)
1501 < n < 2000	0	9(0.34)	32(1.25)	94(3.64)	113(4.37)	134(5.19)	9(0.34)	391(15.13)
1001 < n < 1500	2(0.04)	33(1,27)	88(3.41)	79(3.1)	75(2.87)	42(1.64)	1(0.02)	320(12.38)
501 < n < 1000	326(12.62)	149(5.76)	63(2.48)	26(1.0)	11(0.43)	2(0.04)	0	577(22.33)
<500	201(7.78)	53(2.05)	11(0.43)	0	0	0	0	265(10.26)
Total	529(20.48)	249(9.64)	215(8.29)	275(10.64)	419(16.22)	798(30.89)	98(3.79)	2583
Early neonatal death (death within 7 days)
n < 4000	0	0	0	0	3(0.15)	5(0.26)	1(0.05)	9(0.46)
3501 < n < 4000	0	0	0	1(0.05)	7(0.36)	23(1.18)	12(0.61)	43(2.2)
3001 < n < 3500	0	0	2(0.1)	6(0.3)	20(1.02)	81(4.15)	24(1.23)	133(6.8)
2501 < n < 3000	0	2(0.1)	7(0.36)	19(1.03)	56(2.82)	190(9.72)	23(1.17)	297(15.2)
2001 < n < 2500	0	3(0.15)	11(0.56)	39(2.01)	95(4.86)	133(6.81)	10(0.51)	291(14.9)
1501 < n < 2000	0	8(0.42)	25(1.27)	78(3.89)	98(5.06)	98(5.06)	8(0.42)	315(16.12)
1001 < n < 1500	0	28(1.43)	67(3.43)	64(3.32)	59(3.02)	37(1.84)	1(0.05)	256(13.1)
501 < n < 1000	232(11.87)	93(4.76)	51(2.61)	20(1.02)	11(0.57)	2(0.1)	0	409(20.93)
<500	157(8.03)	36(1.84)	8(0.42)	0	0	0	0	201(10.29)
Total	389(19.9)	170(8.7)	171(8.75)	227(11.62)	349(17.86)	569(29.12)	79(4.04)	1954
